# Supplementary material for: Comparison of Maillard-Type Glycated Collagen with Alginate Oligosaccharide and Glucose: Its Characterization, Antioxidant Activity, and Cytoprotective Activity on H2O2-Induced Cell Oxidative Damage
Source: Foods. 2022 Aug 8;11(15):2374. doi: 10.3390/foods11152374 (PMC9367735; doi:10.3390/foods11152374)
Supplement: Supplementary file 1 [file foods-11-02374-s001.zip]

Archive with 1 entries (1 files):
- foods-1732818-supplementary.pdf
